# Supplementary material for: Algorithm-aided engineering of aliphatic halogenase WelO5* for the asymmetric late-stage functionalization of soraphens
Source: Nat Commun. 2022 Jan 18;13:371. doi: 10.1038/s41467-022-27999-1 (PMC8766452; doi:10.1038/s41467-022-27999-1)
Supplement: Supplementary file 4 — Source Data [file 41467_2022_27999_MOESM4_ESM.xlsx]

## Sheet: Figure 3
variant	selectivity	fold increase in total chlorination vs GAP	chlorination vs hydroxylation
AHG	1	3.39053	0.14133
AHG	1	4.44941	0.182263
AHG	1	4.69533	0.18859
AHS	0.742924	2.65619	0.11072
AHS	0.747119	2.77129	0.113522
AHS	0.747807	2.61516	0.105039
AIP	-0.0760838	13.9871	0.561799
AIP	-0.0748115	13.7009	0.561235
AIP	-0.074515	14.2544	0.59418
ALP	-0.696735	11.5143	0.471664
ALP	-0.692603	12.6237	0.507036
ALP	-0.696162	12.5963	0.525063
GAP	-0.769153	1	0.0401655
GAP	-0.780183	1	0.0409634
GAP	-0.766995	1	0.0416838
LHA	0.669152	2.01181	0.0808053
LHA	0.668509	1.55086	0.0646456
LHA	0.658821	2.02784	0.0830674
LHG	1	3.41315	0.142273
LHG	1	3.94067	0.161423
LHG	1	3.94033	0.158265
LHT	1	0.489094	0.020035
LHT	1	0.4034	0.0168153
LHT	1	0.531716	0.0213566
LMS	-0.486499	0.512975	0.0213827
LMS	-0.516903	0.632731	0.0259188
LMS	-0.467496	0.545852	0.0219244
MHS	0.770996	0.936189	0.0390239
MHS	0.770139	0.914287	0.0367228
MHS	0.799951	0.865996	0.0354742
SIA	-0.281795	7.41658	0.309151
SIA	-0.278105	7.50416	0.301408
SIA	-0.277031	6.20384	0.25413
SIP	-0.0745215	15.8954	0.662581
SIP	-0.0802499	16.128	0.647788
SIP	-0.0816437	16.1905	0.663219
SLP	-0.683653	11.6484	0.485551
SLP	-0.684433	13.0215	0.533407
SLP	-0.678424	12.7585	0.512452
SVP	-0.524483	9.5396	0.397647
SVP	-0.51625	10.0115	0.410107
SVP	-0.508155	10.2988	0.413658
VHS	0.747919	1.71227	0.0701405
VHS	0.751765	1.97834	0.0824649
VHS	0.753327	1.91481	0.0769093
VIA	-0.230367	13.0155	0.533158
VIA	-0.221914	14.8903	0.620686
VIA	-0.233227	16.5783	0.665874
VLA	-0.706419	15.4857	0.634349
VLA	-0.718442	16.0363	0.668453
VLA	-0.704762	16.2811	0.653939
WVS	0.434008	4.04397	0.165655
WVS	0.475745	8.63935	0.347004
WVS	0.471816	7.65354	0.319029
AVS	0.577357	3.78918	4.20685
SIV	-0.0249278	1.89838	1.9808
XLG	0.705056	0.712748	1.36623
FLT	0.672188	0.51982	1.33585
GIE	-0.122113	0.429529	1.23953
KVQ	1	0.352019	1.11941
EAK	1	0.34469	0.701758
PCC	1	0.300548	0.7726
QCG	1	0.269814	0.840719
TFP	0.0238254	0.249313	0.64091
YLM	1	0.233273	1.23611
CVL	1	0.22613	0.892266
KAR	1	0.220313	0.640231
GVE	0.375865	0.207252	0.765703
MMR	1	0.193464	0.36733
VFV	1	0.179167	0.409024
CSV	1	0.175784	0.664082
WTA	1	0.166407	0.665909
HAQ	1	0.166246	0.663467
CLD	1	0.16325	0.651372
PLM	1	0.160241	0.467517
DAM	1	0.158864	0.625243
MPC	1	0.150221	0.565634
MNK	1	0.149317	0.512758
ICP	0.686457	0.936214	0.626158
LVM	0.158307	0.742365	2.20892
KLS	0.685435	0.586882	1.09083
VAV	1	0.375055	0.893313
VMN	-0.085983	0.352429	0.940825
YAC	1	0.347299	0
CSA	1	0.333167	1.0658
LCM	-0.569402	0.326576	1.19167
YPG	1	0.29686	1.29918
ILD	1	0.291234	1.08537
DCT	1	0.288644	0
TCR	1	0.271679	0.801941
FPV	1	0.269884	0.942831
HVE	0.395465	0.265342	0.97422
DLM	1	0.261173	0.813174
CWQ	1	0.255694	1.37828
TLE	1	0.246682	0.828281
ICC	1	0.22509	0.96453
LPR	1	0.215331	0.668425
NTS	1	0.207934	0.708891
WIL	0.233096	0.189374	0.669574
CAM	1	0.186847	0.690853
DIT	1	0.172621	0.480087
NAH	1	0.160555	0.55271
WMV	-1	0.0984965	0.269017
AVP	0.484992	8.70696	3.80002
GAP	0.801439	1	1.8416
VLC	0.78659	0.851257	1.31804
TLM	0.765039	0.783229	1.79248
TLN	0.512476	0.758959	0.610916
HVC	1	0.539238	1.43955
GFA	1	0.358391	0.850195
IWV	1	0.340637	1.00046
GLC	1	0.332406	1.22484
YNC	1	0.331251	1.21248
ICM	-1	0.329622	1.1818
RNC	1	0.293443	1.07785
EAT	1	0.290928	1.28104
VVH	1	0.27142	0.572042
IAG	1	0.234148	0.667008
DLE	1	0.217724	0.82067
CAN	1	0.214815	0.58908
YHT	-0.351532	0.19999	0.78793
HPN	1	0.189463	0.597541
RPR	1	0.175454	0.684447
NMC	1	0.15118	0.529295
ACG	1	0.111027	0.185474
PMK	1	0.099078	0.268115
FIY	-1	0.0948083	0.341776
NLD	1	0.0905607	0.335565
IVD	1	0.0757384	0.357386
LPC	1	0.0698871	0.282929
CPI	1	0.0667197	0.246435
VIG	0.447171	7.8787	2.57186
CIS	0.044758	5.99991	2.8957
FIG	0.371331	2.46373	3.43081
AIV	-0.00360804	1.57841	2.90729
IVN	0.819323	1.50676	1.73366
YIN	0.185625	1.49189	1.77591
ILM	0.740303	1.0468	2.71345
FIV	-0.250525	0.861015	1.15733
NLL	1	0.538484	1.53063
YIT	0.433978	0.442897	1.83875
VLQ	1	0.357959	0.47782
SIE	0.341213	0.26026	1.42935
SAR	1	0.23426	0.576827
NAS	1	0.150375	0.777822
THE	-1	0.0991922	0.43283
LMV	-1	0.095044	0.218244
VPQ	1	0.0903452	0.300924
GFL	-1	0.0805279	0.27986
DCM	1	0.0714693	0.286441
TIA	0.320217	9.68873	3.56435
CLA	0.683392	5.96133	2.60295
VVV	0.506515	2.90151	5.62694
LHS	-1	1.77361	2.54363
DIG	0.0400866	1.39929	2.59569
DHG	-1	1.12296	3.40031
AII	-1	1.10991	5.21697
AAK	1	0.356426	0.751493
MLC	1	0.315143	1.2426
VAK	1	0.278898	1.07189
	1	0.263348	1.01528
GRG	-1	0.119413	0.775449
TLP	0.789736	5.43857	2.97925
TIS	0.227554	3.58811	4.20317
CVV	0.870013	1.52221	5.16726
HLC	0.867372	1.46084	6.4342
MLP	0.787539	0.824586	3.21845
WHP	-0.131731	0.390961	1.01042
FNA	0.554018	0.373206	1.8468
IIK	1	0.30768	0.356957
HCN	0.294727	0.186177	0.537325
TPK	1	0.16952	1.45517
SHV	0.0688483	0.124255	0.666429
RIT	1	0.103135	1.55054
DYH	1	0.0849188	1.55832
STK	1	0.0822114	1.23542
SMC	1	0.0809007	0.64024
AVE	1	0.0747438	1.26529
RAT	1	0.062109	0.782001
KIR	1	0.0611139	0.231039
MYT	1	0.0516369	0.944012
HPC	1	0.0509743	0.813128
TMQ	1	0.0472565	0.410799
FLR	1	0.0380588	0.232953
TKP	1	0.0361206	0.339287
HVI	1	0.0282086	0.568742
IYQ	1	0.0256466	0.567665
EGP	1	0.0244778	0.307436
PVF	1	0.0236486	0.711648
CVS	0.649169	2.74922	6.20851
IHG	-0.777033	1.73059	1.92355
DLP	0.856579	0.762601	1.96678
WIN	0.167323	0.568116	1.94316
RHG	-0.319707	0.563659	1.47335
QAA	1	0.378864	1.70692
TIE	0.48985	0.231945	1.96026
IMN	-0.125095	0.20667	0.928822
TAK	1	0.183919	0.716544
VAG	1	0.150079	0.77676
LMN	-0.142326	0.118631	0.611264
HCT	1	0.0990373	0.897298
MVM	1	0.0975673	1.22627
HLK	1	0.0752166	0.20602
VIH	1	0.0730917	0.42999
YSG	1	0.0667361	0.641031
ACT	1	0.0463473	0.471541
DVH	1	0.0309338	0.48657

## Sheet: Table 1, Figure S 10
Kinetics
concentration/µM	vmax GAP/µM*min-1	vmax GAP/µM*min-1	vmax GAP/µM*min-1	vmax VLA/µM*min-1	vmax VLA/µM*min-1	vmax VLA/µM*min-1	vmax SLP/µM*min-1	vmax SLP/µM*min-1	vmax SLP/µM*min-1
40	0.0216	0.0395	0.0225	0.0869	0.0933	0.0691	0.1505	0.2791	0.3223
70	0.0755	0.0854	0.0398	0.3433	0.2307	0.1859	0.2427	0.5419	0.5328
100		0.078	0.0627	0.6114	0.3853	0.4149	0.5433	0.8581	0.8785
150	0.1098	0.1603	0.1094	1.0663	0.8545	0.7406	0.9259	1.1876	1.0932
200	0.1267	0.1664	0.146	1.5949	1.3694	0.8487	1.3315	1.6607	1.6229
250	0.1767	0.1974	0.1045	1.9694	1.5794	1.1973	1.6249	1.9153	1.7612
500	0.2299	0.1912	0.1329	1.496	1.3122	0.8909	1.3485	1.5087	1.4559
750	0.1828	0.1667	0.0471	1.1477	0.9612	0.6071	1.2513	1.2292	0.6537
TTN
Variant	1a/µM	Enzyme/µM	TTN
GAP	0.463175	5	0.0926349
GAP	0.359846	5	0.0719692
GAP	0.389558	5	0.0779116
GAP	0.547676	5	0.109535
VLA	11.8846	0.1	118.846
VLA	11.4158	0.1	114.158
VLA	11.1564	0.1	111.564
VLA	11.0287	0.1	110.287
SLP	10.6554	0.5	21.3108
SLP	10.5509	0.5	21.1018
SLP	10.7283	0.5	21.4565
SLP	11.35	0.5	22.7
TTN
Variant	1a/µM	Enzyme/µM	TTN
GAP	2.08831	5	0.417663
GAP	2.62443	5	0.524886
GAP	2.66666	5	0.533333
GAP	2.71878	5	0.543756
VLA	36.1699	0.5	72.3398
VLA	34.8556	0.5	69.7112
VLA	34.2661	0.5	68.5323
VLA	34.3386	0.5	68.6772
SLP	19.323	0.5	38.6461
SLP	19.4061	0.5	38.8123
SLP	18.836	0.5	37.6721
SLP	19.0585	0.5	38.1169

## Sheet: Figure 5
Compound 1										Compound 1a										Compound 1b										Compound 1c										Compound 2
Pathogen tested	Rate of application in ppm	Rate of application in uM	% Pest control				pBP80	BP80 (uM)		Pathogen tested	Rate of application in ppm	Rate of application in uM	% Pest control				pBP80	BP80 (uM)		Pathogen tested	Rate of application in ppm	Rate of application in uM	% Pest control				pBP80	BP80 (uM)		Pathogen tested	Rate of application in ppm	Rate of application in uM	% Pest control				pBP80	BP80 (uM)		Pathogen tested	Rate of application in ppm	Rate of application in uM	% Pest control				pBP80	BP80 (uM)
			Test 1	Test 2									Test 1	Test 2									Test 1	Test 2									Test 1	Test 2									Test 1	Test 2
				replicate 1	replicate 2	replicate 3								replicate 1	replicate 2	replicate 3								replicate 1	replicate 2	replicate 3								replicate 1	replicate 2	replicate 3								replicate 1	replicate 2	replicate 3
Erysiphe graminis	22.2	42.6	100	100	100	100	5.8	0.16		Erysiphe graminis	22.2	42.6	100	90	100	100	4.4	3.98		Erysiphe graminis	22.2	42.6	100	100	100	100	5.8	0.16		Erysiphe graminis	22.2	42.6	90	70	70	70	4.4	3.98		Erysiphe graminis	22.2	42.6	100	100	100	100	5.8	0.16
	7.39	14.2	100	100	100	100					7.39	14.2	50	20	50	70					7.39	14.2	100	100	100	100					7.39	14.2	0	0	50	20					7.39	14.2	100	100	100	100
	2.46	4.7	100	100	100	100					2.46	4.7	20	0	0	20					2.46	4.7	100	90	100	90					2.46	4.7	0	0	0	20					2.46	4.7	100	100	100	100
	0.819	1.6	100	100	100	100					0.819	1.6	0	0	0	0					0.819	1.6	100	70	50	70					0.819	1.6	0	0	0	0					0.819	1.6	90	100	100	100
Puccinia recondita	22.2	42.6	100	100	100	100	5.8	0.16		Puccinia recondita	22.2	42.6	90	20	70	100	4.4	0.4		Puccinia recondita	22.2	42.6	100	100	100	100	4.9	1.26		Puccinia recondita	22.2	42.6	0	0	0	0	0.05	1000		Puccinia recondita	22.2	42.6	100	100	100	100	5.8	0.16
	7.39	14.2	100	100	100	100					7.39	14.2	20	20	0	0					7.39	14.2	50	100	90	100					7.39	14.2	0	0	0	0					7.39	14.2	100	100	100	100
	2.46	4.7	100	100	100	100					2.46	4.7	20	0	0	0					2.46	4.7	0	50	90	20					2.46	4.7	0	0	0	0					2.46	4.7	100	100	100	100
	0.819	1.6	100	100	100	100					0.819	1.6	0	0	0	0					0.819	1.6	0	0	0	20					0.819	1.6	0	0	0	0					0.819	1.6	100	90	100	90
Botrytis cinerea	6.67	12.8	100	100	100	100	6.8	0.016		Botrytis cinerea	6.67	12.8	100	90	100	100	4.9	1.26		Botrytis cinerea	6.67	12.8	100	100	100	100	5.4	0.4		Botrytis cinerea	6.67	12.8	0	0	0	0	0	1000		Botrytis cinerea	6.67	12.8	100	100	100	100	5.8	0.16
	2.22	4.3	100	100	100	100					2.22	4.3	50	70	70	70					2.22	4.3	90	90	90	100					2.22	4.3	0	0	0	0					2.22	4.3	100	100	100	100
	0.739	1.4	100	100	100	100					0.739	1.4	20	20	20	20					0.739	1.4	50	90	70	70					0.739	1.4	0	0	0	0					0.739	1.4	50	90	90	90
	0.246	0.5	100	100	100	100					0.246	0.5	20	0	0	0					0.246	0.5	0	50	0	0					0.246	0.5	0	0	0	0					0.246	0.5	20	20	20	20
Mycosphaerella	6.67	12.8	100	100	100	100	6.3	0.05		Mycosphaerella	6.67	12.8	90	100	70	90	4.9	1.26		Mycosphaerella	6.67	12.8	100	100	100	100	4.9	1.26		Mycosphaerella	6.67	12.8	0	0	0	0	0	1000		Mycosphaerella	6.67	12.8	100	100	100	100	5.4	0.4.
arachidis	2.22	4.3	100	100	100	100				arachidis	2.22	4.3	0	20	20	20				arachidis	2.22	4.3	50	90	50	20				arachidis	2.22	4.3	0	0	0	0				arachidis	2.22	4.3	90	90	90	90
	0.739	1.4	100	100	100	100					0.739	1.4	0	0	0	0					0.739	1.4	0	0	0	20					0.739	1.4	0	0	0	0					0.739	1.4	50	0	20	50
Septoria tritici	6.67	12.8	100	100	100	100	6.3	0.05		Septoria tritici	6.67	12.8	20	20	70	50	0	1000		Septoria tritici	6.67	12.8	100	100	100	100	4.9	1.26		Septoria tritici	6.67	12.8	20	0	0	0	0	1000		Septoria tritici	6.67	12.8	90	100	100	100	5.4	0.4
	2.22	4.3	100	100	100	100					2.22	4.3	0	0	0	0					2.22	4.3	70	20	50	90					2.22	4.3	0	0	0	0					2.22	4.3	70	70	70	70
	0.739	1.4	100	100	100	100					0.739	1.4	0	0	0	0					0.739	1.4	50	0	0	20					0.739	1.4	0	0	0	0					0.739	1.4	20	0	0	0
	0.246	0.5	100	70	70	70					0.246	0.5	0	0	0	0					0.246	0.5	0	0	0	0					0.246	0.5	0	0	0	0					0.246	0.5	0	0	0	0
Monographella	6.67	12.8	100	100	100	100	6.8	0.016		Monographella	6.67	12.8	100	100	90	90	4.9	1.26		Monographella	6.67	12.8	100	100	100	100	5.4	0.4		Monographella	6.67	12.8	20	0	0	0	0	1000		Monographella	6.67	12.8	100	100	100	100	5.4	0.4
nivalis	2.22	4.3	100	100	100	100				nivalis	2.22	4.3	50	50	50	50				nivalis	2.22	4.3	100	100	90	100				nivalis	2.22	4.3	20	0	0	0				nivalis	2.22	4.3	100	90	90	90
	0.739	1.4	100	100	100	100					0.739	1.4	20	0	0	0					0.739	1.4	70	90	50	20					0.739	1.4	0	0	0	0					0.739	1.4	70	50	50	50
	0.246	0.5	100	100	100	100					0.246	0.5	20	0	0	0					0.246	0.5	20	0	0	20					0.246	0.5	0	0	0	0					0.246	0.5	50	0	20	0
[truncated: 9 more columns]

## Sheet: Figure S 8
variant	conversion/%	substrate	note
GAP	0	conv 1a	chlorinated product
GAP	0	conv 1a	chlorinated product
GAP	0	conv 1a	chlorinated product
SLP	0.0378527	conv 1a	chlorinated product
SLP	0.0455824	conv 1a	chlorinated product
SLP	0.0501973	conv 1a	chlorinated product
VLA	0	conv 1a	chlorinated product
VLA	0	conv 1a	chlorinated product
VLA	0	conv 1a	chlorinated product
WVS	0	conv 1a	chlorinated product
WVS	0	conv 1a	chlorinated product
WVS	0	conv 1a	chlorinated product
GAP	0	conv 1b	chlorinated product
GAP	0	conv 1b	chlorinated product
GAP	0	conv 1b	chlorinated product
SLP	1.90262	conv 1b	chlorinated product
SLP	1.4283	conv 1b	chlorinated product
SLP	1.82624	conv 1b	chlorinated product
VLA	1.68265	conv 1b	chlorinated product
VLA	2.01671	conv 1b	chlorinated product
VLA	2.1209	conv 1b	chlorinated product
WVS	0	conv 1b	chlorinated product
WVS	0	conv 1b	chlorinated product
WVS	0	conv 1b	chlorinated product
GAP	0	conv 2a	chlorinated product
GAP	0	conv 2a	chlorinated product
GAP	0	conv 2a	chlorinated product
SLP	0	conv 2a	chlorinated product
SLP	0	conv 2a	chlorinated product
SLP	0	conv 2a	chlorinated product
VLA	0	conv 2a	chlorinated product
VLA	0	conv 2a	chlorinated product
VLA	0	conv 2a	chlorinated product
WVS	0	conv 2a	chlorinated product
WVS	0	conv 2a	chlorinated product
WVS	0	conv 2a	chlorinated product
GAP	0	conv 1a OH	hydroxylated product
GAP	0	conv 1a OH	hydroxylated product
GAP	0	conv 1a OH	hydroxylated product
SLP	0	conv 1a OH	hydroxylated product
SLP	0	conv 1a OH	hydroxylated product
SLP	0	conv 1a OH	hydroxylated product
VLA	0	conv 1a OH	hydroxylated product
VLA	0	conv 1a OH	hydroxylated product
VLA	0	conv 1a OH	hydroxylated product
WVS	0	conv 1a OH	hydroxylated product
WVS	0	conv 1a OH	hydroxylated product
WVS	0	conv 1a OH	hydroxylated product
GAP	0	conv 1b OH	hydroxylated product
GAP	0	conv 1b OH	hydroxylated product
GAP	0	conv 1b OH	hydroxylated product
SLP	4.02807	conv 1b OH	hydroxylated product
SLP	3.28109	conv 1b OH	hydroxylated product
SLP	3.86087	conv 1b OH	hydroxylated product
VLA	5.10308	conv 1b OH	hydroxylated product
VLA	5.65783	conv 1b OH	hydroxylated product
VLA	6.49675	conv 1b OH	hydroxylated product
WVS	0	conv 1b OH	hydroxylated product
WVS	0	conv 1b OH	hydroxylated product
WVS	0	conv 1b OH	hydroxylated product
GAP	0	conv 2a OH	hydroxylated product
GAP	0	conv 2a OH	hydroxylated product
GAP	0	conv 2a OH	hydroxylated product
SLP	0	conv 2a OH	hydroxylated product
SLP	0	conv 2a OH	hydroxylated product
SLP	0	conv 2a OH	hydroxylated product
VLA	0	conv 2a OH	hydroxylated product
VLA	0	conv 2a OH	hydroxylated product
VLA	0	conv 2a OH	hydroxylated product
WVS	0	conv 2a OH	hydroxylated product
WVS	0	conv 2a OH	hydroxylated product
WVS	0	conv 2a OH	hydroxylated product

## Sheet: Figure S 9
variant	conversion to 1b / %
GAP	0.174645
GAP	0.235169
GAP	0.41481
GAP	0.419231
SLP	31.5359
SLP	28.9656
SLP	27.362
SLP	30.2304
VLA	53.6317
VLA	49.3555
VLA	47.8563
VLA	49.9162

## Sheet: Figure S 13
variant	predicted activity	measured activity			variant	predicted selectivity	measured selectivity
GYT	0	0			LVM	-0.350364	-0.144915
QHL	0	0			VAG	-0.939389	-0.894183
KWH	0.00247626	0			NCG	-0.921405	-0.649284
RYT	0.000393822	0			QMV	-0.0682507	0.417167
KHR	0.0587752	0			ANS	-0.737499	1
WTA	1.88911	0.166407			TAK	-0.8582	-1
ISW	0	0			TVL	-0.636492	-0.518132
SLP	5.22311	10.1568			KPA	-0.898712	-1
FLT	0.882561	0.51982			IHS	0.537772	0.695072
PCC	0.0360804	0.300548			CVS	-0.637241	-0.525045
TER	0.0544613	0			DIG	-0.419484	-0.453495
ESC	0	0			FAG	-0.916456	-0.701989
VAH	0.148075	0			SLQ	-0.810029	-0.481928
QDD	0	0			CIL	-0.196038	-0.173794
VFV	0.152414	0.179167			TMG	0.188592	-0.16573
CSV	0.062662	0.175784			HVC	-0.78056	-0.852565
HAQ	0.115635	0.166246			VPK	-0.94405	-1
CLD	0.429697	0.16325			CAV	-0.912472	-0.77415
LYT	0	0			HAK	-0.909595	-1
MMR	0	0.193464			PCA	-0.523922	-0.508178
VAI	0.20675	0			IMC	0.323897	-0.397972
GWQ	0.0732472	0			RLV	-0.94568	-0.54028
PKS	0.285904	0			HCV	-0.64883	-0.474541
RPE	0	0			KCP	-0.781796	-0.512163
SIV	1.18433	1.89838			FHS	0.326177	0.635397
GYM	0.046572	0			TPK	-0.85272	-1
RKN	0	0			HIM	-0.160453	-0.478039
ARN	0.00710546	0			PVT	-0.536903	-0.888834
QYH	0	0			ALT	-0.731364	-0.75297
MCE	0	0			ILV	-0.868153	-0.483774
GAP	2.29278	1			ACC	-0.706806	-0.56088
TRW	0.0939291	0			QIK	-0.870665	-0.661209
PQI	0	0			GIE	-0.0830003	0.135547
LVM	0.599895	0.543648			SIV	0.00256483	-0.0153303
QCE	0.00565174	0			CQA	0.0532899	-0.31846
MMD	0	0			PID	-0.179347	-0.278102
GIE	0.272656	0.429529			SLP	-0.67056	-0.738549
DAE	0.0126308	0			FLT	-0.847062	-0.672188
YYD	0.0056743	0			PCC	-0.641305	-1
KVQ	0.12996	0.352019			GAP	-0.711651	-0.823149
DAM	0.0543122	0.158864			KVQ	-0.685025	-1
MKW	0	0			AVS	-0.345433	-0.577357
AWL	0.0275628	0			EAK	-0.97944	-1
CCQ	0.0500764	0			YLM	-0.809585	-1
SEM	0.0803239	0			QCG	-0.763026	-1
RRL	0	0			TFP	-0.555462	-0.0238254
VEH	0	0			ILD	-0.747841	-1
TPH	0.0807425	0			DLM	-0.798624	-1
AVS	1.72255	3.78918			VAV	-0.695098	-1
LEA	0.122268	0			ICP	-0.539697	-0.686457
FQQ	0.301062	0			YAC	-0.987376	-1
RGR	0	0			DCT	-0.663817	-1
PDN	0.129706	0			LCM	-0.545196	0.784701
GVE	0.231311	0.207252			CWQ	-0.0764847	-1
WAH	0.00316494	0			VMN	0.204227	0.085983
PGV	0	0			YPG	-0.918996	-1
VPE	0	0			TLE	-0.764219	-1
PQC	0.14574	0			FPV	-0.696267	-1
DNY	0	0			HVE	-0.811225	-0.395465
IQL	0.00752273	0			KLS	-0.841652	-0.685435
WPH	0.0480877	0			CSA	-0.649235	-1
MPC	0	0.150221			IWV	0.438603	-1
VGI	0	0			TLM	-0.747832	-0.765039
QDS	0	0			GFA	0.342717	-1
EAK	0.0447741	0.34469			AVP	-0.625773	-0.484992
CVL	0.420623	0.22613			YNC	-0.566036	-1
RRC	0.0776015	0			EAT	-0.962185	-1
HSH	0	0			GLC	-0.670914	-1
TRH	0	0			TLN	-0.809423	-0.536454
IYT	0.0185092	0			RNC	-0.641898	-1
YCH	0.0152045	0			IAG	-0.890934	-1
LQN	0.0212562	0			RHG	-0.080639	0.291035
YLM	0.297803	0.233273			DLA	-0.84179	-0.892953
VSS	0.0310692	0			IIM	-0.0932272	-0.610643
QCG	0.00453633	0.269814			ILM	-0.798477	-0.825786
SGC	0	0			YIP	-0.280124	-0.677471
KYC	0	0			APA	-0.584059	-1
IGI	0	0			VHP	0.395124	-0.49689
NDI	0	0			AIV	0.528797	0.00360804
MNK	0	0.149317			YIN	-0.390253	-0.185625
TFP	0.57079	0.249313			FIG	-0.249944	-0.378957
KAR	0.0133147	0.220313			NLL	-0.800751	-1
CAM	0.0822499	0.186847			YIT	-0.18023	-0.433978
CMF	0.035879	0			CIS	-0.256325	-0.044758
CTD	0	0			VLQ	-0.663077	-1
WIL	0.337581	0.189374			IVN	-0.638203	-0.819323
NAH	0	0.160555			VIG	-0.176118	-0.447171
GWL	0	0			FIV	-0.242269	0.250525
ILD	0.133259	0.291234			CLA	-0.749121	-0.683392
YHQ	0.263086	0			AII	-0.209467	1
HYV	0	0			TIA	-0.255753	-0.320217
YFV	0.0698641	0			MLC	-0.736734	-1
PGP	0	0			LHS	0.596623	1
IGL	0	0			VVV	-0.49977	-0.506515
TKM	0.0580851	0			RLG	-0.742383	-1
MPW	0.0140651	0			EIK	-0.559612	-1
GQY	0	0			TMS	-0.067581	0.516774
WMV	0.390229	0.0984965			TIT	-0.341314	0.226644
GFS	0.31545	0			AMV	0.0868359	1
LQC	0	0			RIT	-0.240698	-1
DLM	0.301304	0.261173			HLC	-0.893209	-0.867372
NWQ	0.0712004	0			CVV	-0.533981	-0.870013
FGQ	0.153679	0			MLP	-0.700609	-0.787539
VAV	0.329032	0.375055			WVS	-0.604106	0.411944
DIT	0.375445	0.172621			TIS	-0.0569809	-0.227554
WND	0.0699573	0			IIK	-0.562661	-1
ICP	0.62377	0.936214			FNA	-0.391542	-0.554018
VGE	0	0			TLP	-0.736115	-0.789736
YAC	0.181377	0.347299			SHV	0.316437	-0.0688483
DCT	0	0.288644			HCN	-0.785704	-0.294727
LCM	0.237217	0.326576			WHP	0.100201	0.131731
CRI	0	0			MVM	-0.396483	-1
PAH	0	0			IHG	0.160702	0.777033
LPR	0.0850411	0.215331			IMN	-0.000553197	0.125095
YHT	0	0.193737			WIN	0.118537	-0.167323
LWF	0	0			DLP	-0.81012	-0.856579
KQS	0.099489	0			QAA	-0.947195	-1
TCE	0	0			LMN	0.221941	0.142326
NTS	0.0593115	0.207934			TIE	0.0119552	-0.48985
CHY	0	0			HCT	-0.533054	-1
YGM	0.0230165	0
TCR	0.0319767	0.271679
CWQ	0.0382195	0.255694
HYH	0	0
VMN	0.188587	0.352429
YPG	0.726708	0.29686
WWG	0	0
YAI	0	0
ICC	0	0.112545
CIY	0	0
AFC	0.00514614	0
TLE	0.22284	0.246682
FPV	0.120344	0.269884
HVE	0.255891	0.265342
TDE	0.0351783	0
HSE	0.0191385	0
MPT	0.20675	0
GQG	0	0
QSW	0.0775442	0
GYN	0.0444504	0
DHD	0	0
KLS	0.651928	0.586882
CSA	0.116967	0.333167
PRS	0.0652582	0
MGA	0	0
WPR	0	0
EPH	0	0
YNL	0.0544283	0
QSE	0.00837237	0
SFV	0.110044	0
IWV	0	0.340637
DQY	0.00827885	0
YCY	0	0
TLM	0.346488	0.783229
FIY	0	0.0948083
HRH	0	0
CAN	0.137687	0.214815
HPF	0	0
ACG	0.133421	0.111027
WAL	0.0132186	0
GFA	0.160988	0.358391
MWN	0.164624	0
RQE	0.0530577	0
NEH	0	0
HVC	1.15039	0.539238
KTT	0.0246919	0
ICM	0.384683	0.329622
NEK	0.00454624	0
VVH	0.150002	0.27142
DGG	0	0
MNG	0.18274	0
IDD	0	0
AVP	5.62604	8.70696
GWN	0.0142658	0
WCT	0.485271	0
HPN	0.0961017	0.189463
GPW	0	0
YNC	0.119152	0.331251
CVW	0.00595383	0
EAT	0.124397	0.290928
IVD	0.44362	0.0757384
VQD	0	0
GLC	1.13748	0.332406
PQK	0	0
QPT	0	0
NMC	0.0562822	0.15118
YYF	0	0
MQE	0	0
QRI	0	0
NRL	0.0262974	0
TLN	0.603554	0.686142
PMK	0.0851199	0.099078
RET	0	0
RNC	0.0364032	0.293443
PRF	0.000303734	0
NLD	0.307645	0.0905607
GTY	0	0
RHI	0.0223968	0
CPI	0	0.0667197
MKR	0.0570147	0
VAF	0	0
RPR	0.06963	0.175454
YYV	0	0
WGL	0	0
LPC	0.706882	0.0698871
DLE	0.0262514	0.217724
IAG	0.201157	0.234148
SQD	0	0
WDN	0	0
ERK	0.0291669	0
WGC	0.461003	0
YWF	0.0175297	0
SAR	0.345222	0.23426
AIV	2.88631	1.57841
AWD	0.00286993	0
CWI	0.121392	0
LPQ	0.151396	0
NAS	0.345676	0.150375
TYC	0	0
ECL	0.0593339	0
YIN	0.322342	1.49189
MTD	0	0
KGD	0	0
FIG	1.64497	2.35985
WCV	0	0
NLL	0.0113344	0.538484
DSA	0.210823	0
QKT	0	0
YIT	0.579488	0.442897
SIE	0.190627	0.180786
YIF	0.0163682	0
KWA	0.0764616	0
ILM	0.658811	1.02975
IAE	0.00107281	0
CIS	3.19479	5.99991
YYP	0.043565	0
YMH	0	0
FTL	0.0316405	0
IWY	0.0134953	0
PSP	0.40061	0
ELD	0	0
THE	0.0339859	0.0991922
IGK	0.0605571	0
TMR	0.120745	0
RFD	0	0
VLQ	0.52595	0.357959
ESY	0	0
LTS	0.424133	0
IWF	0.00944536	0
LMV	0.463098	0.095044
DKY	0	0
IPI	0.270506	0
WFH	0.017842	0
DCM	0.185763	0.0714693
CLW	0.00342903	0
VDY	0	0
NQG	0.462295	0
IVN	0.479665	1.50676
HAY	0.0362134	0
MQF	0	0
AAK	0.0741081	0.29588
VPQ	0.0580898	0.0903452
HRE	0.0841859	0
MDM	0.0568847	0
PFR	0	0
FSF	0	0
PEM	0.0693933	0
HMW	0	0
VIG	6.02868	7.8787
CYF	0.084672	0
IET	0	0
PSK	0	0
DIG	1.98722	0.881281
FRL	0	0
YSW	0	0
GFL	0	0.0805279
GST	0	0
ERQ	0.0430545	0
IKG	0.726603	0
VNC	0.111164	0
FIV	0.48124	0.861015
GRQ	0.0255009	0
CRE	0.116155	0
VQT	0	0
YAY	0.0372765	0
HFG	0.770111	0
QNL	0.0982148	0
CLA	7.53472	5.96133
PQW	0	0
VAK	0.0923299	0.139449
RGS	0.0884061	0
RAW	0	0
QVM	0.457234	0
MSL	0.0287255	0
AII	0.310965	1.10991
GRG	0.0152511	0.119413
HFV	0.0697524	0
LTW	0.00309514	0
MRK	0.0986721	0
HSD	0	0
SLH	0.395355	0
WYS	0.275459	0
CQT	0.143768	0
KHN	0.147855	0
KDY	0.053582	0
MPQ	0	0
LKW	0.00103624	0
DFW	0.010869	0
VSQ	0.102385	0
DHE	0.0642395	0
EEL	0	0
HLM	0.395312	0
TIA	4.87721	9.68873
MID	0.221125	0
CKN	0.0354687	0
PWG	0.298058	0
NFR	0.0113817	0
SMQ	0	0
RAE	0.0353125	0
GAD	0	0
KCH	0.106945	0
WHD	0.118028	0
HGR	0.0577485	0
DLF	0.0113351	0
DHG	0.448744	1.12296
YPT	0.26139	0
LCR	0.296558	0
GDQ	0	0
RTK	0.0418293	0
LCF	0.0964066	0
PSV	0	0
VKY	0	0
MLC	0.647561	0.315143
MTY	0.0353295	0
PRN	0	0
HGC	0	0
STC	0.289943	0
VYW	0.00509463	0
HTP	0.143235	0
FTD	0.14214	0
RHW	0.0272212	0
GYG	0.232619	0
EDY	0.0265145	0
LHS	0.497355	1.77361
MSI	0	0
MWY	0	0
STT	0.380426	0
VVV	1.30285	2.90151
EGG	0.110924	0
VCC	0.10323	0
QHT	0.0624916	0
FRN	0	0
VYH	0	0
GEF	0.132585	0
RIT	0.413671	0.103135
HLC	0.513681	1.46084
CVV	1.55072	1.52221
HPM	0	0
SGW	0	0
MWC	0.0614746	0
MLP	0.962351	0.824586
LQF	0.033223	0
PVF	0.0438952	0.0236486
WVS	0.363787	4.91296
KSC	0	0
QND	0	0
YLY	0.0570926	0
SKT	0	0
NPI	0	0
KTE	0.0386685	0
TMQ	0.0559536	0.0472565
YYH	0.00707173	0
TIS	4.97802	3.58811
STD	0	0
VAE	0	0
VQV	0.131863	0
HRP	0	0
IIK	0.503164	0.30768
FNA	0.458102	0.373206
RAT	0.099553	0.062109
EYL	0	0
ASF	0.00364609	0
CGL	0.0677608	0
YTM	0	0
TPK	0.11429	0.16952
SCG	0.350954	0
NWN	0	0
RQT	0.0749789	0
WYK	0	0
ISS	0	0
GWR	0.0361067	0
TLP	6.80336	5.43857
HTY	0.011205	0
TWP	0.0548598	0
EGW	0	0
EGP	0.263735	0.0244778
SMC	0.751012	0.0809007
QSS	0	0
FLR	0.146567	0.0380588
VYK	0.0529554	0
TGD	0	0
HVI	0.159117	0.0282086
TII	0.939577	0
DYH	0	0.0283063
AVE	0.319455	0.0747438
IYQ	0	0.0256466
DAH	0.136245	0
DQG	0	0
STK	0.0911394	0.0822114
IMF	0	0
KIR	0.18917	0.0611139
FFE	0.0222726	0
QWW	0	0
MYT	0	0.0516369
HPC	0.0386901	0.0509743
SHV	0.482793	0.124255
CEL	0	0
CSQ	0	0
HCN	0.249305	0.186177
DHT	0.105071	0
TKP	0.741862	0.0361206
TFF	0	0
FFM	0.0692843	0
KHI	0	0
CCH	0.0171524	0
QWA	0.0829214	0
WHP	0.0646695	0.390961
NGE	0.00068403	0
AHH	0.195768	0
HCH	0.023446	0
SRQ	0.00491933	0
NPF	0	0
WNQ	0	0
VYC	0.105474	0
WYD	0	0
LKL	0	0
PRC	0	0
EDQ	0.0546634	0
VAG	0.305845	0.150079
GRV	0.0303222	0
RHG	0.16976	0.563659
CSM	0.04148	0
YQY	0	0
ACT	0.314979	0.0463473
GFF	0.126107	0
MVM	0.297243	0.0975673
GSF	0.0140526	0
LYC	0.125421	0
WEE	0	0
WWV	0	0
IHG	1.94921	1.73059
IMN	0.234909	0.20667
ADL	0	0
QEM	0.122482	0
WIN	1.40786	0.568116
FYE	0	0
EYF	0.057583	0
DLP	1.30415	0.762601
RAM	0	0
PTD	0.0100403	0
TGV	0.146007	0
VYE	0.0533919	0
PGG	0	0
NDN	0.0247019	0
CVS	3.96421	2.74922
QAA	0.269195	0.378864
VIH	0.177952	0.0730917
HWE	0	0
LMN	0.129365	0.118631
KFT	0	0
YSG	0.136415	0.0667361
PLF	0.0721206	0
DVH	0.0616855	0.0309338
LHH	0.0435826	0
WRK	0	0
HLY	0.0314514	0
DGD	0.0320413	0
GQE	0.0701162	0
SQY	0	0
DWI	0	0
TAK	0.231675	0.182063
HCD	0.0513756	0
DEE	0.0716875	0
CYL	0	0
TIE	0.209262	0.231945
VFM	0.111584	0
HFK	0	0
CHK	0.087949	0
PPD	0.133956	0
RYF	0	0
ESQ	0.153813	0
HCT	0	0.0990373
PFV	0.203241	0
EVE	0.0673469	0
NRK	0	0
FHH	0.0277589	0
AKM	0.0550383	0
CRV	0.0369627	0
FNW	0.0572548	0
FTR	0	0
DTD	0	0
TKY	0	0
PTH	0	0
HLK	0.0808456	0.0752166

## Sheet: Figure S 15
score	variant	surface	substrate
-8.3	WT	n	Soraphen A 1
-8	WT	n	Soraphen A 1
-7.9	WT	n	Soraphen A 1
-7.3	WT	n	Soraphen A 1
-6.4	WT	y	Soraphen A 1
-6.3	WT	y	Soraphen A 1
-6.3	WT	y	Soraphen A 1
-6.2	WT	y	Soraphen A 1
-6.2	WT	y	Soraphen A 1
-9.1	GAP	n	Soraphen A 1
-8.7	GAP	n	Soraphen A 1
-8.6	GAP	n	Soraphen A 1
-8.3	GAP	n	Soraphen A 1
-8.2	GAP	n	Soraphen A 1
-8	GAP	n	Soraphen A 1
-6.9	GAP	n	Soraphen A 1
-6.7	GAP	y	Soraphen A 1
-6.6	GAP	y	Soraphen A 1
-8	SLP	n	Soraphen A 1
-7.9	SLP	n	Soraphen A 1
-7.8	SLP	n	Soraphen A 1
-7.6	SLP	n	Soraphen A 1
-6.6	SLP	y	Soraphen A 1
-6.6	SLP	y	Soraphen A 1
-6.3	SLP	y	Soraphen A 1
-6.2	SLP	y	Soraphen A 1
-6.2	SLP	y	Soraphen A 1
-8.5	VLA	n	Soraphen A 1
-7.6	VLA	n	Soraphen A 1
-7.6	VLA	n	Soraphen A 1
-7.3	VLA	n	Soraphen A 1
-7.1	VLA	n	Soraphen A 1
-6.9	VLA	n	Soraphen A 1
-6.9	VLA	n	Soraphen A 1
-6.5	VLA	y	Soraphen A 1
-6.5	VLA	y	Soraphen A 1
-8.5	WT	n	12_epi_fischerindole_U
-8.2	WT	n	12_epi_fischerindole_U
-8.1	WT	n	12_epi_fischerindole_U
-8.1	WT	n	12_epi_fischerindole_U
-7.9	WT	n	12_epi_fischerindole_U
-7.8	WT	n	12_epi_fischerindole_U
-7.5	WT	n	12_epi_fischerindole_U
-7.5	WT	n	12_epi_fischerindole_U
-7.4	WT	n	12_epi_fischerindole_U
-7.8	GAP	n	12_epi_fischerindole_U
-7.6	GAP	n	12_epi_fischerindole_U
-7.5	GAP	n	12_epi_fischerindole_U
-7.5	GAP	n	12_epi_fischerindole_U
-7.2	GAP	n	12_epi_fischerindole_U
-7.1	GAP	n	12_epi_fischerindole_U
-6.5	GAP	n	12_epi_fischerindole_U
-6.4	GAP	n	12_epi_fischerindole_U
-6.3	GAP	n	12_epi_fischerindole_U
-7.5	SLP	n	12_epi_fischerindole_U
-7.5	SLP	n	12_epi_fischerindole_U
-7.5	SLP	n	12_epi_fischerindole_U
-7.2	SLP	n	12_epi_fischerindole_U
-7.1	SLP	n	12_epi_fischerindole_U
-7.1	SLP	n	12_epi_fischerindole_U
-7	SLP	n	12_epi_fischerindole_U
-6.9	SLP	n	12_epi_fischerindole_U
-6.8	SLP	n	12_epi_fischerindole_U
-7.7	VLA	n	12_epi_fischerindole_U
-7.6	VLA	y	12_epi_fischerindole_U
-7.5	VLA	y	12_epi_fischerindole_U
-7.4	VLA	n	12_epi_fischerindole_U
-7.3	VLA	n	12_epi_fischerindole_U
-7.2	VLA	n	12_epi_fischerindole_U
-6.6	VLA	n	12_epi_fischerindole_U
-6.6	VLA	n	12_epi_fischerindole_U
-6.3	VLA	y	12_epi_fischerindole_U
-8.4	WT	n	Soraphen A chlorinated 1a
-8.4	WT	n	Soraphen A chlorinated 1a
-7.9	WT	n	Soraphen A chlorinated 1a
-7.9	WT	n	Soraphen A chlorinated 1a
-7.8	WT	n	Soraphen A chlorinated 1a
-7.4	WT	n	Soraphen A chlorinated 1a
-7.3	WT	n	Soraphen A chlorinated 1a
-6.9	WT	y	Soraphen A chlorinated 1a
-6.8	WT	n	Soraphen A chlorinated 1a
-8.3	GAP	n	Soraphen A chlorinated 1a
-7.5	GAP	n	Soraphen A chlorinated 1a
-7.5	GAP	n	Soraphen A chlorinated 1a
-7.3	GAP	n	Soraphen A chlorinated 1a
-7.3	GAP	n	Soraphen A chlorinated 1a
-7.2	GAP	n	Soraphen A chlorinated 1a
-6.7	GAP	n	Soraphen A chlorinated 1a
-6.5	GAP	n	Soraphen A chlorinated 1a
-6.5	GAP	n	Soraphen A chlorinated 1a
-8.5	SLP	n	Soraphen A chlorinated 1a
-8.4	SLP	n	Soraphen A chlorinated 1a
-8.3	SLP	n	Soraphen A chlorinated 1a
-8	SLP	n	Soraphen A chlorinated 1a
-7.5	SLP	n	Soraphen A chlorinated 1a
-7.4	SLP	n	Soraphen A chlorinated 1a
-7.4	SLP	n	Soraphen A chlorinated 1a
-7.3	SLP	y	Soraphen A chlorinated 1a
-7.2	SLP	n	Soraphen A chlorinated 1a
-8	VLA	n	Soraphen A chlorinated 1a
-7.8	VLA	n	Soraphen A chlorinated 1a
-7.2	VLA	n	Soraphen A chlorinated 1a
-7	VLA	n	Soraphen A chlorinated 1a
-6.9	VLA	n	Soraphen A chlorinated 1a
-6.7	VLA	y	Soraphen A chlorinated 1a
-6.7	VLA	n	Soraphen A chlorinated 1a
-6.6	VLA	y	Soraphen A chlorinated 1a
-6.5	VLA	y	Soraphen A chlorinated 1a
